# Supplementary material for: SAR ship target detection method based on CNN structure with wavelet and attention mechanism
Source: PLoS One. 2022 Jun 3;17(6):e0265599. doi: 10.1371/journal.pone.0265599 (PMC9165896; doi:10.1371/journal.pone.0265599)
Supplement: S1 Dataset — (ZIP) [file pone.0265599.s005.zip]

Archive with 3 entries (2 files):
- SSDD数据集2018年9月17日/
- SSDD数据集2018年9月17日/readme.txt
- SSDD数据集2018年9月17日/SSDD数据以及标签.zip
