# Supplementary material for: SAR ship target detection method based on CNN structure with wavelet and attention mechanism
Source: PLoS One. 2022 Jun 3;17(6):e0265599. doi: 10.1371/journal.pone.0265599 (PMC9165896; doi:10.1371/journal.pone.0265599)
Supplement: S1 Dataset — (ZIP) [file pone.0265599.s005.zip › SSDD数据集2018年9月17日/readme.txt]

    »ñÈ¡½âÑ¹ÃÜÂë£¬ÇëÁªÏµµÚÈý·½(Î¢ÐÅºÅsssjjq)£¬²¢×öºÃµÇ¼Ç¡£ ¡£
    ÓÊ¼þ·¢ËÍ¸ñÊ½ÊÇ£ºÎÒÊÇ***´óÑ§£¬ÑÐ¾¿Éú/²©Ê¿*Äê¼¶£¬ÐÕÃû£¬ÒòÂÛÎÄÑÐ¾¿ÐèÒª£¬ÌØÉêÇë»ñÈ¡Êý¾Ý¼¯½âÑ¹ÃÜÂë¡£
    »áµÚÒ»Ê±¼ä»Ø¸´¡£
